# Supplementary material for: Evidence of a genetically driven metabolomic signature in actively inflamed Crohn’s disease
Source: Sci Rep. 2022 Aug 18;12:14101. doi: 10.1038/s41598-022-18178-9 (PMC9388636; doi:10.1038/s41598-022-18178-9)
Supplement: Supplementary file 1 — Supplementary Information 1. [file 41598_2022_18178_MOESM1_ESM.xlsx]

## Sheet: Sheet1
Supplementary data 1- Medications and cRP value at the time of plasma acquisition for each patient
SampleID	CRP (At plasma extraction, mg/L)	Group	5-ASA (salofalk, mesalazine, sulfasalazine etc.)	Thiopurine (Azathioprine, 6-MP)	Infliximab	Adalimumab	Ustekinumab	Vedolizumab	Steroids	Exclusive enteral nutrition	Nutritional supplement	PPI	Other
1	6	1		1							1
2	0	0	1	1							1
3	0	0	1	1							1	1	Ferrous gluconate 1 tab BD
4	0	0	1	1							1		Aloe Vera liquid 20ml OD
5	0	0	1
6	1	0	1								1		Ferrous sulphate 1 tab OD
7	6	1		1							1		Modulen as supplement
8	5	1			1
9	3	0
10	9	1	1
11	0	0		1							1		Modulen as supplement, calogen 20/30ml BD
12	8	1	1								1		Ranitidine 75mg OD/BD PRN
13	2	0	1
14	7	1	1	1					1		1	1
15	3	0	1	1							1	1
16	18	1		1						1	1	1
17	2	0	1		1
18	0	0	1								1		Modulen as supplement
19	2	0	1		1						1
20	3	0	1		1						1
21	3	0		1					1				Senna 5-10ml PRN and movicol 1-2 sachet OD
22	54	1		1	1						1		Sytron 10ml OD, EO28/calogen supplements
23	0	0	1	1						1	1		Movicol 1 sachet BD, Senna 20ml ON
24	0	0		1					1		1	1
25	2	0	1
26	16	1	1	1							1		Calcichew D3 forte 1 tab OD, sytron 10ml OD
27	0	0
28	9	1	1							1			Sytron, some food eaten, predominantly EO28 diet
29	0	0	1	1							1	1	Senna 2-4 tabs ON
30	2	0		1	1				1		1		iron, loperamide 2mg 2-3x/d, calogen 20ml BD supplement
31	4	0		1							1
32	0	0	1	1							1	1
33	0	0		1									Ferrous sulphate
34	0	0	1	1							1		Calcichew D3 forte, iron
35	4	0	1			1					1
36	3	0		1	1						1		Protopic BD, proctosedyl, venofer infusions
37	0	0									1		Ursodeoxycholic acid, vitamin K
38	6	1	1										Lactobacillus 10mg
39	0	0	1	1
40	1	0	1
41	5	1								1
42	26	1	1								1		calcium supplements
43	0	0	1	1									Antihistamine PRN, lactobacillus, senna PRN
44	43	1	1	1									Senna, movicol
45	0	0	1
46	0	0
47	6	1		1									Modulen supplements
48	3	0		1							1		Lactobacillus
49	0	0	1
50	0	0	1	1
51	11	1	1	1								1	Senna
52	2	0	1	1									Flixotide, montelukast, salbutamol
53	0	0	1	1							1		Ursodeoxycholic acid
54	2	0	1	1		1							Sodium supplements
55	0	0									1		Salt supplements, Sytron 10ml OD, loperamide 20ml OD
56	1	0		1
57	1	0		1							1		Ferrous sulphate 1 tab OD, lactobacillus 1 tab OD
58	0	0		1							1
59	6	1	1	1							1
60	4	0		1	1
61	3	0		1	1
62	0	0	1
63	0	0	1								1
64	23	1	1						1		1	1
65	2	0		1					1				"Citroen" 5ml TDS
66	0	0	1	1								1
67	0	0	1	1					1				Iron
68	0	0	1	1	1
69	6	1		1
70	0	0	1		1							1	Calcium supplements
71	11	1	1								1
72	24	1	1
73	0	0			1
74	7	1		1
75	0	0	1	1					1
76	9	1	1								1
77	28	1	1	1	1								Iron, calcichew D3 forte
78	1	0		1	1						1
79	0	0	1								1	1	Sytron, senna, movicol, predfoam enemas
80	2	0	1	1					1				Calcichew, senna
81	0	0							1
82	19	1									1
83	4	0	1						1
84	54	1
85	18	1	1								1		Modulen supplements
86	5	1							1
87	1	0								1
88	7	1	1
89	20	1		1							1		Calcium, modulen supplements
90	14	1											Modulen supplements
91	17	1		1									Calcium
92	0	0		1		1
93	21	1	1	1
94	0	0	1	1									Celevac, senna
95	4	0
96	1	0	1	1	1						1
97	0	0		1	1
98	2	0									1	1	Modulen supplements
99	4	0		1							1		Sytron, fortisip supplements, iron
100	7	1		1	1								Calcichew
101	13	1											Modulen supplements
102	1	0	1								1
103	15	1									1		Metronidazole
104	2	0
105	1	0		1	1								Modulen supplements
106	0	0
107	1	0		1					1			1
108	0	0		1								1	Calcichew, senna
109	9	1	1	1							1
110	8	1	1	1							1	1	Movicol, modulen supplements
111	1	0							1				Metronidazole
112	18	1	1	1		1
113	0	0	1
114	8	1								1	1
115	0	0	1	1	1						1
116	43	1
117	1	0	1	1					1
118	0	0	1	1							1		Predsol enemas PRN
119	6	1									1	1	Methotrexate, folic acid
120	49	1		1					1				Fortisip, calogen
121	1	0											Modulen supplement, movicol
122	1	0		1	1
123	0	0								1
124	6	1								1
125	11	1		1
126	4	0		1	1						1
127	26	1		1						1
128	3	0
129	0	0		1	1
130	0	0
131	0	0			1
132	47	1
133	0	0
134	2	0		1					1			1	Ibuprofen
135	10	1
136	0	0	1	1								1	Senna, movicol
137	2	0	1									1
138	2	0							1				Senna
139	6	1	1						1		1		Modulen supplements
140	85	1
141	0	0			1
142	0	0		1	1
143	54	1
144	0	0											Senna
145	3	0											Methotrexate, folic acid
146	155	1
147	0	0		1	1						1		Probiotics
148	4	0		1	1								Betnesol mouth wash, modulen supplements
149	8	1								1
150	19	1									1		Modulen supplements
151	6	1		1								1
152	8	1	1	1
153	6	1		1								1
154	18	1		1	1								Senna
