# Supplementary material for: Evidence of a genetically driven metabolomic signature in actively inflamed Crohn’s disease
Source: Sci Rep. 2022 Aug 18;12:14101. doi: 10.1038/s41598-022-18178-9 (PMC9388636; doi:10.1038/s41598-022-18178-9)
Supplement: Supplementary file 3 — Supplementary Information 3. [file 41598_2022_18178_MOESM3_ESM.xlsx]

## Sheet: Supplementary table 1
Supplementary table 1- Association of NMR peak with biological pathways
Peak	query	significant	p_value	term_size	query_size	intersection_size	precision	recall	term_id	source	term_name	effective_domain_size	source_order	evidence_codes	intersection
1	All	TRUE	0.00414562	75	241	11	0.0456432	0.146667	WP:WP24	WP	Peptide GPCRs	7399	112	WP,WP,WP,WP,WP,WP,WP,WP,WP,WP,WP	CCR1,CCR2,CCR5,CCR9,CXCR5,FPR3,GALR1,MC3R,MC4R,OXTR,TRHR
1	Negative	TRUE	0.0258621	2641	177	66	0.372881	0.0249905	HPA:0400053	HPA	rectum; glandular cells[High]	10596	311	Enhanced,Enhanced,Enhanced,Approved,Supported,Enhanced,Supported,Approved,Approved,Supported,Approved,Approved,Supported,Approved,Approved,Supported,Approved,Enhanced,Enhanced,Enhanced,Supported,Approved,Enhanced,Approved,Enhanced,Approved,Supported,Supported,Enhanced,Enhanced,Supported,Enhanced,Approved,Approved,Enhanced,Enhanced,Enhanced,Approved,Approved,Approved,Approved,Approved,Supported,En…	ATN1,B3GNT7,C10orf99,CBX4,CCNT2,CHAF1A,CLDN8,COQ10B,COQ7,COQ9,DCHS1,EARS2,EIF4A3,EIF4EBP2,FBXW5,GAR1,GAS8,GCDH,GOLIM4,GOLM1,GORASP1,GPBP1L1,HMGCS2,KIAA1522,MRPS22,MS4A6A,MYEF2,NARS2,NDUFA8,NDUFV3,NELFB,NSRP1,OR51E1,PANK2,PEX5,PLD1,PLEKHA6,PODNL1,PSMA3,PTPN3,RNF123,RNF214,RXRA,SAMD9L,SCD,SERTAD2,SHOC2,SLC1A5,SLC25A46,SMAD3,SRSF11,SS18L1,TBC1D1,TCP11L1,TM9SF1,TP53BP1,TSPYL1,TUBA4A,TYSND1,UNC50,VAMP…
1	Negative	TRUE	0.032868	75	123	7	0.0569106	0.0933333	WP:WP24	WP	Peptide GPCRs	7399	112	WP,WP,WP,WP,WP,WP,WP	CCR1,CCR2,CCR5,CXCR5,FPR3,MC4R,TRHR
1	All	TRUE	0.0369872	256	241	20	0.0829876	0.078125	WP:WP455	WP	GPCRs, Class A Rhodopsin-like	7399	456	WP,WP,WP,WP,WP,WP,WP,WP,WP,WP,WP,WP,WP,WP,WP,WP,WP,WP,WP,WP	ADRB2,CCR1,CCR2,CCR5,CCR9,CXCR5,FFAR2,FPR3,GALR1,GPR174,GPR45,GPR85,HTR1E,HTR6,MC3R,MC4R,OR14J1,OR5F1,OXTR,TRHR
1	Positive	TRUE	0.049929	2	60	2	0.0333333	1	CORUM:2821	CORUM	hSIR2-p53 complex	3624	1223	CORUM,CORUM	SIRT1,TP53
1	Positive	TRUE	0.049929	2	60	2	0.0333333	1	CORUM:7139	CORUM	SEC23-SEC24 adaptor complex	3624	2628	CORUM,CORUM	SEC23A,SEC24B
2	Positive	TRUE	0.0194479	379	288	18	0.0625	0.0474934	GO:0043235	GO:CC	receptor complex	17173	2145	IDA,IDA IBA,IPI,ISS IBA,NAS,IDA,TAS,IDA IBA,IBA,IDA,IBA,IDA IBA TAS,IBA,TAS,TAS,IDA,IBA,IDA	ADRB2,CD14,CD36,CD79A,CD8A,CHRNA9,CHRND,FGFR1,FGFR3,GPR63,GRIK4,GRIN2D,IL3RA,ITGAD,ITGAX,ITGB5,PLXNC1,TAOK2
2	Positive	TRUE	0.0281568	217	136	12	0.0882353	0.0552995	KEGG:04810	KEGG	Regulation of actin cytoskeleton	7987	343	KEGG,KEGG,KEGG,KEGG,KEGG,KEGG,KEGG,KEGG,KEGG,KEGG,KEGG,KEGG	BAIAP2,F2R,FGF17,FGFR1,FGFR3,ITGAD,ITGAX,ITGB5,PIK3R1,PIP5K1B,PPP1CC,PPP1R12B
2	Negative	TRUE	0.043171	8	223	3	0.0134529	0.375	GO:0001163	GO:MF	RNA polymerase I transcription regulatory region sequence-specific DNA binding	17330	228	IDA,IMP,IDA	BAZ2A,PIH1D1,RRN3
2	Negative	TRUE	0.043171	8	223	3	0.0134529	0.375	GO:0001164	GO:MF	RNA polymerase I core promoter sequence-specific DNA binding	17330	229	IDA,IMP,IDA	BAZ2A,PIH1D1,RRN3
3	All	TRUE	0.0265879	2464	548	111	0.202555	0.0450487	GO:0031224	GO:CC	intrinsic component of membrane	17173	1246	IDA ISS,IDA,IDA IBA,IBA,IDA,IDA NAS IC,IDA IBA,TAS,IC,TAS,IDA ISS IBA TAS,IDA IBA,IDA TAS,TAS,TAS,IBA TAS,ISS IBA,IDA IBA,IBA TAS,NAS,IDA IBA IC,IDA IMP,IDA NAS,TAS,IDA,TAS,IBA TAS,ISS IBA,ISS IBA NAS,IPI,IDA TAS,NAS,IBA,IBA TAS,IBA,IDA IBA TAS,NAS,IBA TAS,TAS,IBA TAS,IBA,IDA IBA,IBA TAS,IDA IBA TAS,ISS,IBA TAS,IBA TAS,IDA,ISS,IDA,TAS,NAS,IDA IBA,IBA,IBA IC,IDA,IDA IPI IBA IC,TAS,ISS TAS,TAS,TAS,…	ABCC8,ADAM17,ADRB2,ASTN2,ATL1,ATP1A3,AUP1,B4GALT4,BMPR1B,BNIP1,CACNB3,CASD1,CCRL2,CD36,CD52,CD82,CDH2,CHRNA9,CHRND,CHST12,CLCN1,CNTN2,COL25A1,COLEC12,CREB3,CX3CR1,DDR1,DOLPP1,DPAGT1,DPP10,ECE1,EIF2AK3,EPHA6,ERBB3,ERBB4,FGFR3,FLNB,FLT3,FPR2,GABRR1,GPR150,GPR20,GPR65,GRIN2D,HSPA2,HTR2A,ICAM4,IFITM5,IGSF21,IL6,ITGAD,JPH3,KCNC3,KCNK15,KCNK18,KCNMA1,KCNQ1,LDLR,LPAR1,MAS1,MC4R,MEP1B,MME,MPC1,MTX3,NEO1,…
3	Negative	TRUE	0.049679	2	42	2	0.047619	1	CORUM:7487	CORUM	DTNBP1(1A)-HDAC3 complex	3624	2859	CORUM,CORUM	DTNBP1,HDAC3
3	Positive	TRUE	0.049818	2	57	2	0.0350877	1	CORUM:672	CORUM	BKCA-beta2AR complex	3624	370	CORUM,CORUM	ADRB2,KCNMA1
4	All	TRUE	0.00287355	2464	516	110	0.213178	0.0446429	GO:0031224	GO:CC	intrinsic component of membrane	17173	1246	IDA ISS,IDA IBA,IC,TAS,IDA IBA,IDA ISS IBA TAS,TAS,IDA IBA,IDA TAS,TAS,TAS,TAS,TAS,IBA TAS,IDA IBA,IBA TAS,IDA IBA IC,IDA NAS,TAS,TAS,ISS IBA,ISS IBA NAS,ISS,IPI,IDA TAS,NAS,IDA,IBA,IDA,IBA TAS NAS,IBA TAS,IDA IBA TAS,IDA IBA,IDA IBA TAS,IBA TAS,ISS,IDA IBA TAS,IBA TAS,TAS,IDA,ISS,IDA TAS,NAS,IDA IMP IBA TAS,IBA,IBA,IDA,IBA,ISS,TAS,IBA,IBA,IMP,IDA,NAS,TAS,NAS,IBA,NAS,IBA,IBA,TAS,IMP IBA,IDA,TAS,I…	ABCC8,ADRB2,BMPR1B,BNIP1,CACNA2D4,CACNB3,CANX,CASD1,CCRL2,CD226,CD36,CD52,CD68,CD82,CHRNA9,CHRND,CLCN1,COL25A1,COLEC12,CX3CR1,DOLPP1,DPAGT1,DPEP3,DPP10,ECE1,EIF2AK3,ENTPD4,ERBB4,FAR1,FGFR1,FLT3,GP1BA,GPR20,GRIN2D,HAS1,HSPA2,HTR1A,HTR2A,IL12RB2,IL6,IRS1,ITGB3,JPH3,KCNA1,KCNAB3,KCNK15,KCNMA1,KCNT2,KDELR2,LDLR,LMBR1,LRFN4,LRRC8E,MEP1B,MME,NEO1,OR51M1,OR5T2,OR6A2,P2RY8,PCDH19,PDPN,PEX2,PLSCR1,POMT1,P…
4	Negative	TRUE	0.00326561	63	119	7	0.0588235	0.111111	KEGG:05321	KEGG	Inflammatory bowel disease	7987	457	KEGG,KEGG,KEGG,KEGG,KEGG,KEGG,KEGG	GATA3,IL12B,IL12RB2,IL6,MAF,NFKB1,RORC
4	All	TRUE	0.00376454	6	516	4	0.00775194	0.666667	GO:0005677	GO:CC	chromatin silencing complex	17173	339	IDA,ISS,IDA IBA,NAS	BAHD1,BAZ2A,RRP8,SIRT2
4	All	TRUE	0.00515769	2355	516	105	0.203488	0.044586	GO:0016021	GO:CC	integral component of membrane	17173	859	IDA ISS,IDA IBA,IC,TAS,IDA IBA,IDA ISS IBA TAS,TAS,IDA IBA,IDA TAS,TAS,TAS,TAS,IBA TAS,IDA IBA,IBA TAS,IDA IBA IC,IDA NAS,TAS,TAS,ISS IBA,ISS IBA NAS,IPI,IDA,NAS,IDA,IBA,IDA,IBA TAS NAS,IBA TAS,TAS,IDA IBA,IDA IBA TAS,IBA TAS,ISS,IDA IBA TAS,IBA TAS,TAS,IDA,ISS,IDA TAS,NAS,IDA IMP IBA TAS,IBA,IBA,IDA,IBA,ISS,TAS,IBA,IBA,IMP,IDA,NAS,TAS,NAS,IBA,NAS,IBA,IBA,TAS,IMP IBA,IDA,TAS,ISS TAS,IBA TAS,IBA T…	ABCC8,ADRB2,BMPR1B,BNIP1,CACNA2D4,CACNB3,CANX,CASD1,CCRL2,CD226,CD36,CD68,CD82,CHRNA9,CHRND,CLCN1,COL25A1,COLEC12,CX3CR1,DOLPP1,DPAGT1,DPP10,ECE1,EIF2AK3,ENTPD4,ERBB4,FAR1,FGFR1,FLT3,GP1BA,GPR20,GRIN2D,HAS1,HSPA2,HTR1A,HTR2A,IL12RB2,IL6,IRS1,ITGB3,JPH3,KCNA1,KCNAB3,KCNK15,KCNMA1,KCNT2,KDELR2,LDLR,LMBR1,LRFN4,LRRC8E,MEP1B,MME,NEO1,OR51M1,OR5T2,OR6A2,P2RY8,PCDH19,PDPN,PEX2,PLSCR1,POMT1,PTPRC,RCE1,R…
4	Positive	TRUE	0.0182412	6	268	3	0.011194	0.5	GO:0005677	GO:CC	chromatin silencing complex	17173	339	IDA,IDA IBA,NAS	BAHD1,RRP8,SIRT2
4	Negative	TRUE	0.0352421	17	252	4	0.015873	0.235294	GO:0016638	GO:MF	oxidoreductase activity, acting on the CH-NH2 group of donors	17330	3641	IDA IBA TAS,IDA IBA,IBA,IDA IBA	GLDC,GLUD1,LOXL4,PNPO
4	Positive	TRUE	0.049929	2	59	2	0.0338983	1	CORUM:672	CORUM	BKCA-beta2AR complex	3624	370	CORUM,CORUM	ADRB2,KCNMA1
5	Negative	TRUE	0.00489198	181	179	13	0.0726257	0.0718232	REAC:R-HSA-8939211	REAC	ESR-mediated signaling	10531	758	REAC,REAC,REAC,REAC,REAC,REAC,REAC,REAC,REAC,REAC,REAC,REAC,REAC	AGO2,AREG,CXCL12,FKBP5,GNB4,GNG12,GPAM,IGF1R,JUN,PIK3R2,TFF1,TNRC6C,USF2
5	Positive	TRUE	0.0222742	103	234	8	0.034188	0.0776699	GO:0045211	GO:CC	postsynaptic membrane	17173	2459	IBA,IBA,IDA IMP,IDA IBA,IBA,IBA,IBA,IBA	CACNG4,CDH2,CNTN2,DAGLA,DBN1,GRIK4,HIP1,KCNMA1
5	All	TRUE	0.0498301	5	104	3	0.0288462	0.6	CORUM:277	CORUM	RFC complex	3624	159	CORUM,CORUM,CORUM	RFC1,RFC2,RFC3
5	All	TRUE	0.0498301	5	104	3	0.0288462	0.6	CORUM:279	CORUM	RFC complex	3624	161	CORUM,CORUM,CORUM	RFC1,RFC2,RFC3
5	All	TRUE	0.0498301	5	104	3	0.0288462	0.6	CORUM:2799	CORUM	RFC complex	3624	1203	CORUM,CORUM,CORUM	RFC1,RFC2,RFC3
5	Negative	TRUE	0.049995	2	54	2	0.037037	1	CORUM:6314	CORUM	MSP58-RINT1 complex	3624	2050	CORUM,CORUM	MCRS1,RINT1
6	Positive	TRUE	0.00765337	4879	262	105	0.400763	0.0215208	GO:0005886	GO:CC	plasma membrane	17173	522	IDA,TAS,IBA TAS,IBA,IDA IBA,TAS,IDA ISS IBA TAS,TAS,IDA TAS,IDA,ISS IBA TAS IC,IDA IBA TAS,IDA,IDA ISS IBA TAS,ISS,IBA TAS,IDA IBA TAS,TAS,IDA ISS TAS,TAS,IDA ISS IBA TAS,IDA IBA TAS,TAS,IDA IBA,IDA,TAS,TAS,IDA IMP ISS IBA TAS,IDA,IDA IBA TAS,IBA,IDA,IBA,IDA,IDA TAS,IMP,IDA ISS,IDA IBA,ISS IBA TAS,TAS,IDA,IDA,IDA IBA TAS,TAS,IBA TAS,IBA TAS,IDA,IDA IBA TAS,IBA TAS,IDA TAS,ISS IBA TAS,IBA TAS,IDA …	ABI1,ADAM15,ADAM21,AMER3,AMOT,APOBR,AQP4,ATP6V1H,ATP7B,ATXN3,BMPR1B,BTN3A3,C9,CACNG4,CAPN10,CCR8,CD14,CD300LB,CD36,CD52,CDH2,CDH4,CEACAM4,CHMP4A,CIZ1,CLTC,CNGA4,CNTN2,CSNK1D,CXCR2,DBN1,DCBLD2,DTNB,DXO,ECE1,EEPD1,EHD2,EMP3,EPHA8,EXOC6,FLNB,FRMD8,FYN,GML,GNA11,GNAO1,HDAC11,HTR1A,ICAM4,ITGB7,IZUMO1,KCNK6,KCNMA1,KCNQ1,KLHL41,KRT1,LCP1,LGALS3,LILRA1,LY6G6D,MME,MUC17,MUC5AC,MYO6,OR51A7,OR5AN1,OR5B12,OR…
6	Positive	TRUE	0.0175629	4971	262	105	0.400763	0.0211225	GO:0071944	GO:CC	cell periphery	17173	3147	IDA,TAS,IBA TAS,IBA,IDA IBA,TAS,IDA ISS IBA TAS,TAS,IDA TAS,IDA,ISS IBA TAS IC,IDA IBA TAS,IDA,IDA ISS IBA TAS,ISS,IBA TAS,IDA IBA TAS,TAS,IDA ISS TAS,TAS,IDA ISS IBA TAS,IDA IBA TAS,TAS,IDA IBA,IDA,TAS,TAS,IDA IMP ISS IBA TAS,IDA,IDA IBA TAS,IBA TAS,IDA,IBA,IDA,IDA TAS,IMP,IDA ISS,IDA IBA,ISS IBA TAS,IBA TAS,IDA,IDA,IDA IBA TAS,TAS,IBA TAS,IBA TAS,IDA,IDA IBA TAS,IBA TAS,IDA TAS,ISS IBA TAS,IBA …	ABI1,ADAM15,ADAM21,AMER3,AMOT,APOBR,AQP4,ATP6V1H,ATP7B,ATXN3,BMPR1B,BTN3A3,C9,CACNG4,CAPN10,CCR8,CD14,CD300LB,CD36,CD52,CDH2,CDH4,CEACAM4,CHMP4A,CIZ1,CLTC,CNGA4,CNTN2,CSNK1D,CXCR2,DBN1,DCBLD2,DTNB,DXO,ECE1,EEPD1,EHD2,EMP3,EPHA8,EXOC6,FLNB,FRMD8,FYN,GML,GNA11,GNAO1,HDAC11,HTR1A,ICAM4,ITGB7,IZUMO1,KCNK6,KCNMA1,KCNQ1,KLHL41,KRT1,LCP1,LGALS3,LILRA1,LY6G6D,MME,MUC17,MUC5AC,MYO6,OR51A7,OR5AN1,OR5B12,OR…
6	All	TRUE	0.0177824	1591	585	83	0.14188	0.0521684	GO:0031226	GO:CC	intrinsic component of plasma membrane	17173	1248	IDA IBA TAS,IDA,IDA IGI ISS IC,TAS,IC,IDA,IDA IBA,ISS IBA TAS,TAS,IDA TAS,IDA,TAS,NAS,TAS,TAS,IDA IBA TAS,ISS IBA,TAS,IBA TAS,IDA IMP,TAS,TAS,IDA,IBA,IMP,ISS IBA,ISS IBA,IBA,TAS,IBA,TAS,TAS,TAS,IDA IPI IMP IBA TAS,IDA IBA TAS,IBA,IBA,IBA IC,IDA,IDA TAS,IDA ISS IBA TAS,IBA TAS,IDA,IDA IBA IC,TAS,IDA,NAS,IBA,IBA TAS,IBA TAS,IBA TAS,IBA,IBA TAS,NAS,IBA,IBA,IBA,TAS,ISS,TAS,IBA TAS,IBA TAS,IBA,IBA IC,…	ADRA2C,AQP4,ATP1A2,ATP7B,BMPR1B,C9,CACNA1H,CACNG4,CCR8,CCRL2,CD14,CD1D,CD2,CD36,CD52,CD63,CDH2,CEACAM4,CLCN5,CNTN2,CNTNAP1,CXCR2,DCBLD2,DUOX2,EEPD1,EPHA4,EPHA8,ERBB4,FXYD3,GPR101,GPR15,GPR32,GPRC5A,GRM1,HTR1A,HTR3B,ICAM4,IGF1R,IL6,ITGB7,KCNC1,KCNK6,KCNMA1,KCNQ1,LDLR,MEP1B,MME,P2RY10,PCDH12,PCDHA1,PCDHA3,PCDHB1,PCDHB11,PILRB,PLXNB3,PROKR1,PROKR2,PTGER1,PTK2B,PTPRA,RGR,RRH,SCN7A,SCN8A,SEMA4D,SIGLEC…
6	Negative	TRUE	0.0253091	5	321	3	0.00934579	0.6	GO:0004668	GO:MF	protein-arginine deiminase activity	17330	1260	IDA IBA,IMP IBA TAS,IDA IMP IBA TAS	PADI2,PADI3,PADI4
6	All	TRUE	0.0401422	2355	585	112	0.191453	0.0475584	GO:0016021	GO:CC	integral component of membrane	17173	859	IDA NAS,IDA IBA TAS,IDA,IDA,IDA IBA,IDA,IDA IGI ISS IC,TAS,TAS,IC,IDA,IDA IBA TAS,IDA ISS IBA TAS,TAS,TAS,IDA TAS,IDA IBA,TAS,NAS,TAS,IBA TAS,ISS IBA,TAS,IBA TAS,ISS TAS,TAS,IDA,NAS,IBA,IDA,IBA,IDA IBA,ISS IBA,ISS IBA,IBA,IBA,NAS,TAS,IDA,IBA,TAS,TAS,TAS,IDA IPI IMP IBA TAS,IDA IBA TAS,IGI IBA,IBA TAS,IBA IC,IBA,IBA,IDA,IDA TAS,IDA IBA,IDA ISS IBA TAS,IBA TAS,IDA,IDA IPI IBA IC,TAS,TAS,IDA,NAS,NAS…	ABCB6,ADRA2C,AGK,AMOT,AQP4,ATL1,ATP1A2,ATP7B,B4GALT4,BMPR1B,C9,CACNA1H,CACNG4,CANX,CCR8,CCRL2,CD14,CD1D,CD2,CD36,CD63,CDH2,CEACAM4,CLCN5,CNTNAP1,CXCR2,DCBLD2,DLL3,DUOX2,ECE1,ELOVL7,EMC4,EPHA4,EPHA8,ERBB4,ERGIC1,FLNB,FXYD3,GOLGA5,GPR101,GPR15,GPR32,GPRC5A,GRM1,HTR1A,HTR3B,ICAM4,IGF1R,IGSF3,IL22RA2,IL6,ITGB7,IZUMO1,KCNC1,KCNK6,KCNMA1,KCNQ1,LDLR,MAN1A2,MEP1B,MME,OR5AC2,OR5AN1,P2RY10,PCDH12,PCDHA1,PC…
6	All	TRUE	0.0449366	2464	585	116	0.198291	0.0470779	GO:0031224	GO:CC	intrinsic component of membrane	17173	1246	IDA NAS,IDA IBA TAS,IDA,IDA,IDA IBA,IDA,IDA IGI ISS IC,TAS,TAS,IC,IDA,IDA IBA TAS,IDA ISS IBA TAS,TAS,TAS,IDA TAS,IDA IBA,TAS,NAS,TAS,TAS,IDA IBA TAS,ISS IBA,TAS,IBA TAS,IDA IMP,ISS TAS,TAS,IDA,NAS,IBA,IDA TAS,IMP,IBA,IDA IBA,ISS IBA,ISS IBA,IBA,IBA,NAS,TAS,IDA,IBA,TAS,TAS,TAS,IDA IPI IMP IBA TAS,IDA IBA TAS,IGI IBA,IBA TAS,IBA IC,IBA,IBA,IDA,IDA TAS,IDA IBA,IDA ISS IBA TAS,IBA TAS,IDA,IDA IPI IB…	ABCB6,ADRA2C,AGK,AMOT,AQP4,ATL1,ATP1A2,ATP7B,B4GALT4,BMPR1B,C9,CACNA1H,CACNG4,CANX,CCR8,CCRL2,CD14,CD1D,CD2,CD36,CD52,CD63,CDH2,CEACAM4,CLCN5,CNTN2,CNTNAP1,CXCR2,DCBLD2,DLL3,DUOX2,ECE1,EEPD1,ELOVL7,EMC4,EPHA4,EPHA8,ERBB4,ERGIC1,FLNB,FXYD3,GOLGA5,GPR101,GPR15,GPR32,GPRC5A,GRM1,HTR1A,HTR3B,ICAM4,IGF1R,IGSF3,IL22RA2,IL6,ITGB7,IZUMO1,KCNC1,KCNK6,KCNMA1,KCNQ1,LDLR,MAN1A2,MEP1B,MME,OR5AC2,OR5AN1,P2RY10…
6	Positive	TRUE	0.049818	2	57	2	0.0350877	1	CORUM:6525	CORUM	SPG3A-SPG33 complex	3624	2200	CORUM,CORUM	ATL1,ZFYVE27
